# Supplementary material for: Association of Daily Physical Activity and Sedentary Behaviour with Protein Intake Patterns in Older Adults: A Multi-Study Analysis across Five Countries
Source: Nutrients. 2021 Jul 27;13(8):2574. doi: 10.3390/nu13082574 (PMC8398631; doi:10.3390/nu13082574)
Supplement: Supplementary file 1 [file nutrients-13-02574-s001.zip]

Archive with 1 entries (1 files):
- nutrients-1281268-supplementary.pdf
